# Supplementary material for: Comparative Expression of Diacylglycerol Acyltransferases for Enhanced Accumulation of Punicic Acid-Enriched Triacylglycerols in Yarrowia lipolytica
Source: Molecules. 2026 Jan 13;31(2):281. doi: 10.3390/molecules31020281 (PMC12844487; doi:10.3390/molecules31020281)
Supplement: Supplementary file 1 [file molecules-31-00281-s001.zip]

Archive with 1 entries (1 files):
- molecules-4010619-supplementary.pdf
